# Supplementary material for: Estrogen receptor signaling drives immune evasion and immunotherapy resistance in HR+ breast cancer
Source: J Clin Invest. 2025 Nov 25;136(2):e193153. doi: 10.1172/JCI193153 (PMC12807476; doi:10.1172/JCI193153)
Supplement: Supporting data values [file jci-136-193153-s079.xlsx]

## Sheet: Figure 1F
F
	Pre-treatment													Post-treatment
CCND1	-0.790509	-0.368425	-0.478117	-1.09493	3.35127	0.473027	0.468384	0.236065	1.24014	0.27042	-0.22606	2.2753	2.22115	-0.989425	-0.75651	-0.529516	-0.0501853	-0.208318	-0.713586	-0.73772	-0.437725	0.0399643	0.781008
GREB1	-0.0502251	1.51379	1.44158	-0.507887	1.16536	0.659771	0.526166	-0.209758	-0.884524	-0.304961	2.51231	0.0681825	3.89858	-0.540313	-0.523086	-0.340815	-0.637115	-0.524953	-0.770624	-0.598734	-0.0513631	-0.414248	-0.088869
KRT8	0.0332601	-0.190439	0.852602	-0.421509	1.48332	-0.093915	-0.257316	0.436564	-0.305102	1.1733	0.105905	3.47867	1.59166	-0.202062	-1.12957	-0.698475	-1.03592	-0.286398	-0.697487	-0.934904	-0.260362	0.552093	0.765169
MYB	0.396545	0.0280451	-0.0938216	-0.717613	2.18345	0.322895	0.375779	-0.123281	2.78268	0.0268948	2.02042	0.457029	1.65854	0.0663564	-1.16487	-0.573599	-0.81653	-0.604855	0.346362	-0.7032	1.10269	-0.278127	0.30679
PGR	0.478178	0.00769733	0.0527873	0.327035	1.9303	-0.0294312	-0.0114941	1.18887	4.40396	0.447505	0.255958	-0.262476	-0.667219	-0.539496	-0.503009	-0.686317	-0.604542	-0.26941	0.742392	-0.115477	-0.421662	-0.814963	-0.727468
TFF1	-0.548457	0.452338	2.28977	2.55383	0.457038	3.75505	-0.225326	0.720185	0.399714	-0.278804	-0.449486	-0.640389	-0.291974	-0.132969	-0.106456	0.453828	-0.626608	-0.602846	-0.558068	-0.61382	-0.636352	-0.628385	-0.436856
TFF3	-0.164963	0.00463224	1.14856	0.123646	2.24628	3.19831	-0.278084	0.351029	3.27985	-0.574276	-0.618544	-0.594555	-0.462458	-0.176283	-0.322648	0.876924	-0.581392	-0.424034	0.429715	-0.555118	-0.550117	-0.586503	-0.484324
XBP1	-0.0998561	0.445312	-0.299058	0.693415	0.0964675	0.588708	-0.733785	1.79364	0.0949523	-0.0734219	0.778777	2.35477	1.05526	-0.152347	-1.11322	-0.495284	-1.56568	0.745913	1.28965	0.187859	0.181274	2.45792	-0.437896
B2M	-1.93789	-0.489768	-0.831836	0.143964	-0.745546	0.393254	-0.736623	0.0208928	0.437447	0.453883	-0.357132	3.88327	-0.560644	-0.649985	-0.319245	1.07401	0.376996	0.269329	-0.0377361	0.985186	-0.480447	2.38242	-0.432011
HLA.A	-0.748495	-0.381014	0.00107251	-0.580551	-1.12267	-0.65536	-0.927776	-0.15137	0.776105	1.28505	-0.25315	-2.03112	-1.13273	0.52915	-0.718141	0.0171802	0.659622	0.718498	0.334754	2.53215	1.01335	-2.02916	0.0388366
HLA.B	-1.42235	-0.0829368	0.016292	-0.703464	-1.3102	-0.761502	-1.01153	0.170897	0.829843	0.974238	0.0431262	-0.822734	-1.55854	0.0948079	-0.0133291	0.21675	0.577479	1.71416	-0.174583	2.81633	0.505221	-1.14002	-0.784673
HLA.C	-0.711091	-0.698372	-0.940786	0.98657	0.259008	-0.648294	-0.139475	0.31904	3.25784	-0.402976	-0.680681	-0.856713	0.820668	-0.837122	0.299697	-0.514939	0.151751	0.751728	1.81083	0.355539	-0.51683	-0.987204	0.7546
PSMB8	-1.28203	-0.844603	0.806891	-0.800477	-1.01666	-0.137578	-1.2084	1.59443	1.2162	1.77983	-0.803257	-0.957476	0.622191	-0.566025	0.271869	0.434805	0.56293	0.648667	0.468027	0.767339	1.77482	-1.26065	-0.146522
PSMB9	-1.50646	-1.1079	-1.26945	-0.623902	-1.81853	0.214018	-1.24781	1.2304	-1.06771	0.503688	1.06704	1.89151	-0.84496	-0.632135	0.880345	1.18512	0.705567	0.883502	-0.628813	0.565441	-0.308429	0.392553	-0.455074
TAP1	-1.07236	-0.705956	-0.609546	0.173721	-0.566	-0.354836	-0.875944	0.130722	0.88035	3.02568	-0.220129	-0.373217	-0.328325	-0.178582	0.20509	0.677127	-0.260874	-0.015497	-0.0670118	2.36678	-0.743362	-0.788769	-0.82945
TAPBP	-0.321822	0.240035	-1.56359	0.461054	-0.317076	0.0506335	-0.0999257	0.238446	-2.06621	0.857673	0.897479	-1.02431	2.34283	0.208817	0.868563	0.834735	-0.517356	1.2064	-0.715839	0.996052	-1.31102	-1.61243	2.08669
PRF1	-0.787363	-0.319735	-0.525662	0.184665	-1.44656	-0.327799	0.467756	-0.746725	-1.47403	-1.10461	1.31032	0.366761	-1.49041	-0.0202408	-0.380932	1.04001	0.856673	0.154129	0.0118386	0.681349	0.238297	0.654266	-0.475405
GZMA	-1.24416	-0.102725	0.601265	0.022403	-0.404112	1.15988	-0.905006	-0.694733	-0.321444	-0.703547	-0.374097	0.0332988	-1.23106	0.149044	-0.109439	2.02673	0.608118	-0.13504	-0.263506	-0.053621	-0.321582	0.448549	-0.0952925

## Sheet: Figure S1E
E
BioKey (ID)	Ratio
BK_3	1.3101
BK_5	1.19769
BK_30	2.35396
BK_12	1.75989
BK_20	5.89531
BK_22	3.48258
BK_21	5.48067
BK_29	1.69908
BK_4	0.990257
BK_18	0.937322
BK_7	1.16287
BK_6	1.28728
BK_17	1.29678
BK_27	1.6196
BK_24	1.17163
BK_32	2.05083
BK_40	1.51974
BK_37	0.538969
BK_42	2.53473

## Sheet: Figure S1G
G
Patient	Estrogen Response early	APM
Pre	1.3523	0.826973
	1.52577	1.16839
	1.27583	1.14331
	1.49673	1.04842
	1.49799	0.934643
	1.59485	1.18667
	1.63481	0.962928
	1.50987	1.29772
	1.63101	1.17154
	1.30974	1.23093
	1.49448	1.23865
	1.49305	1.06326
	1.3101	0.711218
Post	1.24862	1.21848
	1.14869	1.24045
	1.24049	1.23352
	1.16636	1.35565
	1.12103	1.39916
	1.3801	1.26717
	1.07316	1.31462
	1.2024	1.32358
	1.20386	1.16109
	1.25275	1.05591

## Sheet: Figure 2C
C
	Ctrl			ER
1:0	1	1	1	1	1	1
10:1	0.924415	0.846705	0.804607	1.14458	0.888082	0.885101
5:1	0.711148	0.766805	0.728582	1.06503	1.02369	1.04787
2:1	0.645142	0.571492	0.517833	1.05957	0.921181	0.93971
1:1	0.575778	0.640364	0.464271	0.820206	1.05263	1.0604

## Sheet: Figure 2D
D
	GZMB	IFNg	CD69	PD-1
Ctrl	1.90728	1.15579	1.14776	1.30762
	1.36585	1.37857	1.32964	1.3064
	1.47368	1.40762	1.50065	1.41269
	1.39929	1.42524	1.19768	0.998234
	1.85047	1.45151	1.1247	1.16457
ER	0.768212	0.922911	0.857115	1.21143
	0.910569	1.08857	1.11425	1.12743
	0.802632	0.920821	1.00673	1.09633
	0.438163	0.747781	0.898956	1.17265
	0.308411	0.78801	0.97767	0.986335

## Sheet: Figure 2E
E
DAYS	Ctrl											Ctrl+antiPDL1
0	0	0	0	0	0	0	0	0	0	0	0	0	0	0	0	0	0	0	0	0	0	0	0
7	14.1372	14.1372	4.1888	4.1888	14.1372	33.5104	9.4248	4.1888	14.1372	4.1888	14.1372	14.1372	14.1372	14.1372	4.1888	14.1372	14.1372	14.1372	14.1372	14.1372	14.1372	14.1372	14.1372
14	85.5301	63.3556	22.4493	16.4934	38.7925	58.905	27.5806	14.1372	22.4493	33.5104	47.7131	47.7131	47.7131	63.3556	33.5104	65.45	47.7131	52.36	14.1372	47.7131	14.1372	14.1372	14.1372
21	113.145	125.203	65.45	33.5104	54.2889	134.614	65.2563	52.0731	83.975	78.8165	79.7715	65.45	68.8534	75.3984	36.4426	77.8677	83.5331	38.537	14.1372	55.3969	33.5104	33.5104	68.7068
24	153.938	233.264	60.214	33.5104	79.3945	254.47	47.7131	79.1945	120.343	126.768	133.162	79.1945	72.1798	76.4812	33.5104	143.794	96.6005	33.5104	14.1372	79.4228	68.0942	61.2848	68.0942
28	330.079	324.632	118.052	37.8689	107.443	387.464	153.938	162.215	325.339	253.534	268.083	107.443	87.114	70.686	33.5104	111.213	109.328	52.36	33.5104	137.679	143.794	103.673	211.115
32	403.172	352.522	171.06	65.45	125.471			296.471	302.924	281.698	425.294	114.725	85.085	54.4544	33.5104	70.7907	33.5104	209.113	176.432	154.952	234.573	141.11	169.332
	ER												ER+antiPDL1
0	0	0	0	0	0	0	0	0	0	0	0	0	0	0	0	0	0	0	0	0	0	0	0	0
7	33.5104	33.5104	33.5104	14.1372	33.5104	33.5104	14.1372	14.1372	14.1372	14.1372	33.5104	33.5104	4.1888	4.1888	4.1888	14.1372	33.5104	14.1372	4.1888	14.1372	4.1888	4.1888	14.1372	14.1372
14	33.5104	47.7131	68.068	47.7131	143.794	110.611	65.45	68.068	29.3216	33.5104	65.45	41.888	33.5104	33.5104	22.4493	42.4116	55.1351	57.906	22.4493	63.9795	22.4493	14.1372	33.5104	33.5104
21	33.5104	37.6992	88.6978	70.7907	149.13	115.454	68.0942	80.7014	74.4428	72.1586	65.45	107.443	47.7131	47.7131	48.3521	73.6223	106.731	132.733	14.1372	83.842	83.975	74.2318	122.776	126.768
24	87.114	82.3623	88.5554	109.106	268.083	241.746	87.114	113.098	110.872	133.141	128.846	148.807	117.522	60.214	47.7131	105.683	120.101	105.473	33.5104	156.098	140.425	152.064	152.064	164.531
28	95.2659	128.846	146.006	141.315	366.52	234.573	96.8765	244.626	283.726	191.441	179.595	179.595	189.738	95.2134	90.3105	120.637	114.466	209.27	33.5104	212.058	229.73	216.62	229.73	281.655
32	153.465	168.128	143.676	189.516				321.556	338.7	220.894	205.251	227.634	258.548	150.533	145.971	200.71	245.896	206.167	33.5104	322.689	279.026	245.47	357.605	319.241

## Sheet: Figure 2F
F
IFNg/GZMB			TIM3/PD-1
Ctrl	ER		Ctrl	ER
17.1	13.5		8.81	37.74
15.43	8.32		4.39	16.85
24.04	13.62		15.63	20.61
20.81	14.49		14.37	19.14

## Sheet: Figure 2G
G
Days elapsed	Ctrl	Ctrl PDL1	ER	ER PDL1
32	1
32	1
32	1
28	1
28	1
28	1
28	1
28	1
32	1
32	1
32	1
32		1
39		1
39		1
39		1
39		1
39		1
46		1
46		1
52		1
52		1
52		1
52		1
32			1
32			1
32			1
28			1
28			1
28			1
28			1
28			1
32			1
32			1
32			1
32			1
32				1
32				1
32				1
32				1
28				1
28				1
32				1
32				1
32				1
32				1
32				1
32				1

## Sheet: Figure 2H
H
	1:0	1:2	1:5	1:10
%ER+ cells	55.1	63.15	84.37	91.66
	50	66.66	86.45	80.6
	38.29	84.21	62.5	93.75
	50			68.96
	45.45

## Sheet: Figure 2I
I
% ER+ nucleus		ESR1			FOXA1
ID	IC	Parental	ID	IC	Parental	ID	IC
69	89	0.506863	0.005817	1.67234	0.437278	0.007956	1.19037
63	86	0.407361	0.003894	3.00959	1.02607	0.00605	1.45585
59	82	0.726553	0.710598	1.91431	0.701968	1.01949	1.14914
57	80		0.98806	0.786644		1.30368	1.20233
51	76		0.716613	0.952608		0.900832	1.36888
			1.00272	1.17851		1.2167	1.20257
			0.01318			0.02677

[truncated: 34 more sheets: Figure S2C, Figure S2D, Figure S2E, Figure S2F, Figure S2G, Figure 3B, Figure 3D, Figure S3B, Figure 4A, Figure 4B, Figure 4C, Figure 4D, Figure 4F, Figure S4A, Figure S4B, Figure S4C, Figure S5E, Figure S5F, Figure 6A, Figure 6C …]
